# Supplementary material for: New Stx2e Monoclonal Antibodies for Immunological Detection and Distinction of Stx2 Subtypes
Source: PLoS One. 2015 Jul 20;10(7):e0132419. doi: 10.1371/journal.pone.0132419 (PMC4507848; doi:10.1371/journal.pone.0132419)
Supplement: S1 File — (XLS) [file pone.0132419.s002.xls]

## Sheet: Figure 1
Figure 1A raw data
Toxin	mAb	Lumi1	Lumi2	Lumi3	Average	StDev
Stx1a	Stx2e-1	4880	5070	5260	5070	190
	Stx2e-2	1900	2020	2530	2150	334.515
	Stx2e-3	2470	2330	2410	2403.33	70.2377
	Stx2e-4	2590	2340	2410	2446.67	128.97
Stx2a	Stx2e-1	900	1010	940	950	55.6776
	Stx2e-2	960	830	1200	996.667	187.705
	Stx2e-3	564850	569300	560900	565017	4202.48
	Stx2e-4	104620	81180	62980	82926.7	20874.9
Stx2e	Stx2e-1	397140	526020	579920	501027	93918.2
	Stx2e-2	386310	449300	364460	400023	44051.1
	Stx2e-3	742880	842790	700040	761903	73251.7
	Stx2e-4	527760	649190	375710	517553	137025
PBS	Stx2e-1	660	740	580	660	80
	Stx2e-2	730	640	590	653.333	70.946
	Stx2e-3	820	630	700	716.667	96.0902
	Stx2e-4	650	700	520	623.333	92.9157
Figure 1C raw data
2e B ng/mL	mAb	Lumi1	Lumi2	Lumi3	Average	StDev
1000	Stx2e-1	2363060	2383680	2381400	2.37605e+06	11304.4
1000	Stx2e-2	2437860	2424000	2354850	2405570	44468.1
1000	Stx2e-3	1130	380	390	633.333	430.155
1000	Stx2e-4	370	390	370	376.667	11.547

## Sheet: Figure 2
Figure 2A raw data
Coating	Detection	Lumi1	Lumi2	Lumi3	Lumi4	Lumi5	Lumi6	Average	StDev	Ttest comparing to 2/1
Stx2e-1	Stx2e-1	1012910	993730	980950	994340	973390	959490	985802	18657.5	0.000137873
Stx2e-2	Stx2e-1	1084970	1049990	1075090	1087780	1084480	1064820	1.07452e+06	14699.4
Stx2e-3	Stx2e-1	857890	841910	1011480	864710	828500	913710	886367	67832	0.00122663
Stx2e-4	Stx2e-1	411960	416480	460280	490130	455960	410590	440900	32798	3.02469e-08
Stx2e-1	Stx2e-2	1047450	1007360	1013970	1075470	1059910	1056040	1.04337e+06	26989.8	0.0120574
Stx2e-2	Stx2e-2	974880	970440	993600	978950	981870	990370	981685	8918.17	3.1795e-05
Stx2e-3	Stx2e-2	880090	898010	828300	891740	903230	885420	881132	27189.7	2.45766e-05
Stx2e-4	Stx2e-2	425530	440410	491540	381390	378260	408830	420993	42230.2	5.51747e-07
Stx2e-1	Stx2e-3	587890	598300	624900	600830	607580	608410	604652	12398.4	2.92529e-08
Stx2e-2	Stx2e-3	515760	563540	569830	568480	580770	560360	559790	22669.4	1.14435e-07
Stx2e-3	Stx2e-3	470	300	400	540	310	450	411.667	94.1099	1.01556e-10
Stx2e-4	Stx2e-3	376490	358660	357480	291600	268300	263600	319355	50494.3	4.41695e-07
Stx2e-1	Stx2e-4	217650	214770	219380	211530	210020	212480	214305	3648.38	4.22623e-10
Stx2e-2	Stx2e-4	212470	207200	206060	221210	207730	217250	211987	6150.82	2.38463e-10
Stx2e-3	Stx2e-4	168020	177550	171830	155940	169140	173210	169282	7347.15
Stx2e-4	Stx2e-4	320	280	300	260	190	300	275	46.3681
Figure 2B raw data
2e-3/2e-2 sandwich
2e E167Q ng/mL	Lumi1	Lumi2	Lumi3	Average	StDev
8	1458670	1475810	1438990	1.45782e+06	18424.6
1.6	278790	280560	260560	273303	11071.5
0.32	72640	73520	70990	72383.3	1284.38
0.064	13090	12900	12980	12990	95.3939
0	160	190	1320	556.667	661.236

## Sheet: Figure 3
Figure 3 raw data
mAb pair	Subtype	ng/mL	Lumi1	Lumi2	Lumi3	Lumi4	Average	StDev
2-5/2-1	Stx2a	200	536970	436440	420750	462510	464168	51500.3
		40	383280	316180	292030	280490	317995	45993.6
		8	107570	90230	87870	85130	92700	10130
		1.6	17730	17980	16390	16410	17127.5	846.261
		0.32	2080	1860	1740	1660	1835	182.848
		0.064	320	440	270	200	307.5	101.119
		0.0128	250	210	330	230	255	52.5991
		0	210	330	270	360	292.5	66.5207
	Stx2c	200	430	270	190	250	285	102.47
		40	380	270	190	260	275	78.5281
		8	90	170	280	190	182.5	78.0491
		1.6	180	210	330	180	225	71.4143
		0.32	260	270	140	240	227.5	59.6518
		0.064	160	180	210	220	192.5	27.5379
		0.0128	160	380	160	240	235	103.763
		0	520	190	200	380	322.5	157.982
	Stx2d	200	290	360	280	400	332.5	57.373
		40	240	150	220	210	205	38.7298
		8	350	200	160	260	242.5	82.6136
		1.6	200	200	230	220	212.5	15
		0.32	150	140	220	310	205	78.5281
		0.064	450	190	210	170	255	131.022
		0.0128	230	270	250	200	237.5	29.8608
		0	240	220	400	310	292.5	81.3941
2-5/2e-2	Stx2a	200	330	340	350	330	337.5	9.57427
		40	240	200	210	300	237.5	45
		8	320	170	240	240	242.5	61.3052
		1.6	230	160	350	300	260	82.8654
		0.32	270	320	200	180	242.5	64.4851
		0.064	280	1150	300	250	495	437.15
		0.0128	280	340	180	300	275	68.0686
		0	300	350	350	220	305	61.3732
	Stx2c	200	95290	69290	98250	90750	88395	13104.8
		40	52180	51620	51680	54730	52552.5	1473.21
		8	9040	9820	9400	9470	9432.5	319.726
		1.6	1890	1750	1680	1870	1797.5	99.7914
		0.32	330	200	270	170	242.5	71.8215
		0.064	220	270	130	150	192.5	64.4851
		0.0128	220	260	240	280	250	25.8199
		0	350	380	270	220	305	73.2575
	Stx2d	200	13280	15470	12440	25850	16760	6193.14
		40	9830	9410	11030	17620	11972.5	3827.06
		8	6130	6740	6330	21450	10162.5	7529.28
		1.6	2920	2730	2790	8610	4262.5	2899.42
		0.32	880	850	860	3100	1422.5	1118.4
		0.064	330	190	500	680	425	212.053
		0.0128	350	200	560	1200	577.5	440.483
		0	420	450	460	400	432.5	27.5379
2e-3/2e-2	Stx2a	200	320	210	210	370	277.5	80.5709
		40	240	160	70	130	150	70.7107
		8	250	230	200	110	197.5	61.8466
		1.6	180	160	170	180	172.5	9.57427
		0.32	170	170	110	230	170	48.9898
		0.064	320	190	160	230	225	69.5222
		0.0128	470	310	290	280	337.5	89.2095
		0	390	340	250	420	350	74.3864
	Stx2c	200	1790	2450	2810	3270	2580	624.5
		40	330	230	140	390	272.5	110.265
		8	310	150	150	170	195	77.2442
		1.6	160	80	180	160	145	44.3471
		0.32	210	180	180	160	182.5	20.6155
		0.064	190	250	220	140	200	46.9042
		0.0128	310	220	240	110	220	82.8654
		0	210	260	310	210	247.5	47.8714
	Stx2d	200	1000310	951350	983440	930610	966428	31345.8
		40	408750	372320	355690	344550	370328	28041.6
		8	79940	80950	73980	67020	75472.5	6419.6
		1.6	8950	8790	9010	7990	8685	472.546
		0.32	580	490	650	480	550	80.4156
		0.064	210	220	230	280	235	31.0913
		0.0128	260	200	170	320	237.5	66.5207
		0	220	250	330	370	292.5	69.4622
Omitted grey values as outliers

## Sheet: Figure 4
Figure 4B raw data
mAb	Toxin	Dln	Lumi1	Lumi2	Set low		Set low/High		Average	StDev		Limits:			Avg:
None	2e	10	5190	5300	1000	1110	0.0507228	0.0563023	0.0535126	0.00394531		Stx2a control	4350	4030	4190
	2a	10	4260	4120	70	-70	0.0035506	-0.0035506	0	0.0050213		PBS - Stx2a	23350	24460	23905
	no Stx		21780	22920	17590	18730	0.892214	0.950038	0.921126	0.0408877
Stx2e-1	2e	10	20730	17980	16540	13790	0.838955	0.699467	0.769211	0.0986327
	2a	10	5080	4820	890	630	0.0451433	0.0319554	0.0385493	0.00932527
	no Stx		25220	22820	21030	18630	1.0667	0.944966	1	0.0860794
Stx2e-2	2e	10	21370	18200	17180	14010	0.871418	0.710626	0.791022	0.113697
	2a	10	6030	4980	1840	790	0.09333	0.040071	0.0667005	0.0376598
	no Stx		25230	23670	21040	19480	1.06721	0.98808	1	0.0559516
Stx2e-3	2e	10	6620	6330	2430	2140	0.123256	0.108547	0.115902	0.0104013
	2a	10	5720	5510	1530	1320	0.0776059	0.0669541	0.07228	0.00753195
	no Stx		25780	23670	21590	19480	1.09511	0.98808	1	0.0756782
Stx2e-4	2e	10	6440	5060	2250	870	0.114126	0.0441288	0.0791276	0.0494957
	2a	10	5110	4300	920	110	0.046665	0.00557951	0.0261222	0.0290518
	no Stx		25170	22480	20980	18290	1.06416	0.92772	0.995942	0.0964807

## Sheet: Figure S1
Figure S1 raw data
mAb:	Antigen:	Lumi1	Lumi2	Lumi3	Average	StDev
Stx2e-1	2a	340	430	460	410	62.45
	2b	371070	386490	390790	382783	10369.4
	2c	28570	26320	25540	26810	1573.31
	2d	418550	391620	364590	391587	26980
	2e	163710	223520	225260	204163	35044.4
	2f	1631530	1854430	1918980	1.80165e+06	150819
	2g	590	800	770	720	113.578
	no Stx	230	250	240	240	10
Stx2e-2	2a	200	210	200	203.333	5.7735
	2b	220370	222760	221860	221663	1207.08
	2c	82580	78480	77630	79563.3	2646.85
	2d	598950	553740	558340	570343	24880.6
	2e	267070	286570	297940	283860	15612.4
	2f	1775570	1756130	1776850	1.76952e+06	11610.8
	2g	880	610	730	740	135.277
	no Stx	130	210	80	140	65.5744

## Sheet: Table S1
Table S1 raw data
mAb pair	Subtype	Lumi1	Lumi2	Lumi3	Average	StDev
2-5/2-1	2a	604650	647690	626170	626170	21520
	2b	670	690	680	680	10
	2c	300	1050	675	675	375
	2d	700	630	665	665	35
	2e	250	260	255	255	5
	2f	300	360	330	330	30
	2g	3550	3160	3355	3355	195
	25922	320	350	335	335	15
2-5/2e-2	2a	4250	3280	3765	3765	485
	2b	650	850	750	750	100
	2c	217380	234210	225795	225795	8415
	2d	45930	46520	46225	46225	295
	2e	190	270	230	230	40
	2f	270	330	300	300	30
	2g	350	250	300	300	50
	25922	430	430	430	430	0
2e-3/2e-2	2a	210	180	195	195	15
	2b	156820	146190	151505	151505	5315
	2c	14380	14640	14510	14510	130
	2d	1139330	1133090	1136210	1136210	3120
	2e	621280	627240	624260	624260	2980
	2f	1290	1230	1260	1260	30
	2g	140	110	125	125	15
	25922	130	180	155	155	25
